# Supplementary material for: Impact of BCR-ABL1 Transcript Type on Response, Treatment-Free Remission Rate and Survival in Chronic Myeloid Leukemia Patients Treated with Imatinib
Source: J Clin Med. 2021 Jul 16;10(14):3146. doi: 10.3390/jcm10143146 (PMC8307111; doi:10.3390/jcm10143146)
Supplement: Supplementary file 1 [file jcm-10-03146-s001.zip]

Archive with 1 entries (1 files):
- jcm-1280975-supplementary.pdf
